# Supplementary material for: Harnessing Postbiotics to Boost Chemotherapy: N-Acetylcysteine and Tetrahydro β-Carboline Carboxylic Acid as Potentiators in Pancreatic and Colorectal Cancer
Source: Cancers (Basel). 2026 Jan 25;18(3):369. doi: 10.3390/cancers18030369 (PMC12896410; doi:10.3390/cancers18030369)
Supplement: Supplementary file 1 [file cancers-18-00369-s001.zip]

Archive with 1 entries (1 files):
- cancers-4081270-supplementary.pptx
